# Supplementary material for: How does DRG reform affect length of stay and hospitalization costs in traditional Chinese medicine hospitals?—an empirical analysis using interrupted time-series model from two cities in western China
Source: Front Public Health. 2026 Feb 4;14:1762327. doi: 10.3389/fpubh.2026.1762327 (PMC12913391; doi:10.3389/fpubh.2026.1762327)
Supplement: Supplementary file 1 [file Table_1.XLS]

## Sheet: Sheet1
Cities	Hospitals	Time	Length of stay	Hospitalization costs	CPI-adjusted hospitalization costs
Qingyang	Secondary TCM hospitals	2017-01	6.57	2072.8	1970.34
Qingyang	Secondary TCM hospitals	2017-02	7.29	2264.26	2152.34
Qingyang	Secondary TCM hospitals	2017-03	7.66	2221.94	2112.11
Qingyang	Secondary TCM hospitals	2017-04	7.36	2336.01	2220.54
Qingyang	Secondary TCM hospitals	2017-05	7.19	2263.07	2151.21
Qingyang	Secondary TCM hospitals	2017-06	7.09	2118.09	2013.39
Qingyang	Secondary TCM hospitals	2017-07	7.18	1885.97	1792.75
Qingyang	Secondary TCM hospitals	2017-08	7.19	2108.14	2003.94
Qingyang	Secondary TCM hospitals	2017-09	6.5	2275.85	2163.36
Qingyang	Secondary TCM hospitals	2017-10	6.34	2432.04	2311.82
Qingyang	Secondary TCM hospitals	2017-11	6.93	2505.82	2381.96
Qingyang	Secondary TCM hospitals	2017-12	7.01	2517.61	2393.17
Qingyang	Secondary TCM hospitals	2018-01	6.77	2457.87	2163.31
Qingyang	Secondary TCM hospitals	2018-02	6.39	2604.49	2292.36
Qingyang	Secondary TCM hospitals	2018-03	6.78	2471.39	2175.21
Qingyang	Secondary TCM hospitals	2018-04	6.99	2340.85	2060.32
Qingyang	Secondary TCM hospitals	2018-05	7.11	2318.34	2040.51
Qingyang	Secondary TCM hospitals	2018-06	6.94	2441.9	2149.26
Qingyang	Secondary TCM hospitals	2018-07	6.82	2192.7	1929.92
Qingyang	Secondary TCM hospitals	2018-08	6.77	2212.31	1947.18
Qingyang	Secondary TCM hospitals	2018-09	6.96	2389.6	2103.22
Qingyang	Secondary TCM hospitals	2018-10	7.27	2484.99	2187.18
Qingyang	Secondary TCM hospitals	2018-11	7.4	2702.3	2378.45
Qingyang	Secondary TCM hospitals	2018-12	7.49	2784.55	2450.84
Qingyang	Secondary TCM hospitals	2019-01	6.98	2843.03	2453.25
Qingyang	Secondary TCM hospitals	2019-02	6.49	2749.45	2372.5
Qingyang	Secondary TCM hospitals	2019-03	7.41	2992.49	2582.22
Qingyang	Secondary TCM hospitals	2019-04	7.71	2624.61	2264.77
Qingyang	Secondary TCM hospitals	2019-05	7.53	2574.51	2221.55
Qingyang	Secondary TCM hospitals	2019-06	7.44	2585.92	2231.39
Qingyang	Secondary TCM hospitals	2019-07	6.8	2604.14	2247.11
Qingyang	Secondary TCM hospitals	2019-08	6.93	2476	2136.54
Qingyang	Secondary TCM hospitals	2019-09	6.56	2341.09	2020.13
Qingyang	Secondary TCM hospitals	2019-10	7.2	2315.81	1998.31
Qingyang	Secondary TCM hospitals	2019-11	7.36	2550.67	2200.97
Qingyang	Secondary TCM hospitals	2019-12	7.43	2344.81	2023.33
Qingyang	Secondary TCM hospitals	2020-01	7.12	2363.1	2026.96
Qingyang	Secondary TCM hospitals	2020-02	6.34	2330	1998.56
Qingyang	Secondary TCM hospitals	2020-03	7.23	2226.74	1909.99
Qingyang	Secondary TCM hospitals	2020-04	7.42	2539.26	2178.06
Qingyang	Secondary TCM hospitals	2020-05	7.47	2645.17	2268.9
Qingyang	Secondary TCM hospitals	2020-06	7.5	2630.22	2256.08
Qingyang	Secondary TCM hospitals	2020-07	7.57	2778.8	2383.52
Qingyang	Secondary TCM hospitals	2020-08	7.37	2847.87	2442.77
Qingyang	Secondary TCM hospitals	2020-09	7.35	2950.62	2530.9
Qingyang	Secondary TCM hospitals	2020-10	7.34	2777.09	2382.06
Qingyang	Secondary TCM hospitals	2020-11	7.64	2923.27	2507.44
Qingyang	Secondary TCM hospitals	2020-12	7.58	2782.22	2386.46
Qingyang	Secondary TCM hospitals	2021-01	7.39	3241.32	2774.7
Qingyang	Secondary TCM hospitals	2021-02	7.03	3143.65	2691.1
Qingyang	Secondary TCM hospitals	2021-03	7.54	3202.72	2741.66
Qingyang	Secondary TCM hospitals	2021-04	7.46	3115.4	2666.91
Qingyang	Secondary TCM hospitals	2021-05	7.54	3155.77	2701.47
Qingyang	Secondary TCM hospitals	2021-06	7.36	2908.54	2489.83
Qingyang	Secondary TCM hospitals	2021-07	7.64	3250.75	2782.77
Qingyang	Secondary TCM hospitals	2021-08	7.57	3233.55	2768.05
Qingyang	Secondary TCM hospitals	2021-09	7.83	3473.89	2973.79
Qingyang	Secondary TCM hospitals	2021-10	7.85	3713.74	3179.12
Qingyang	Secondary TCM hospitals	2021-11	7.81	3558.72	3046.41
Qingyang	Secondary TCM hospitals	2021-12	7.87	3374.31	2888.55
Qingyang	Secondary TCM hospitals	2022-01	7.7	3267.74	2783.4
Qingyang	Secondary TCM hospitals	2022-02	7.19	3169.32	2699.57
Qingyang	Secondary TCM hospitals	2022-03	7.63	3143.51	2677.58
Qingyang	Secondary TCM hospitals	2022-04	7.74	3247.29	2765.98
Qingyang	Secondary TCM hospitals	2022-05	7.59	3145.75	2679.49
Qingyang	Secondary TCM hospitals	2022-06	7.76	3185.4	2713.27
Tianshui	Secondary TCM hospitals	2017-01	7.35	2852.11	2711.13
Tianshui	Secondary TCM hospitals	2017-02	7.72	3276.75	3114.78
Tianshui	Secondary TCM hospitals	2017-03	9.35	3489.75	3317.25
Tianshui	Secondary TCM hospitals	2017-04	8.62	3299.49	3136.4
Tianshui	Secondary TCM hospitals	2017-05	8.26	3028.66	2878.95
Tianshui	Secondary TCM hospitals	2017-06	8.42	2893.72	2750.69
Tianshui	Secondary TCM hospitals	2017-07	8.13	2973.97	2826.96
Tianshui	Secondary TCM hospitals	2017-08	8.45	2979.02	2831.77
Tianshui	Secondary TCM hospitals	2017-09	7.68	2829.18	2689.34
Tianshui	Secondary TCM hospitals	2017-10	7.53	3227.15	3067.64
Tianshui	Secondary TCM hospitals	2017-11	6.28	2600.93	2472.37
Tianshui	Secondary TCM hospitals	2017-12	6	3950.55	3755.28
Tianshui	Secondary TCM hospitals	2018-01	9.82	1125.65	990.747
Tianshui	Secondary TCM hospitals	2018-02	10.63	952.683	838.511
Tianshui	Secondary TCM hospitals	2018-03	10.07	1228.52	1081.29
Tianshui	Secondary TCM hospitals	2018-04	8.61	2323.78	2045.29
Tianshui	Secondary TCM hospitals	2018-05	8.67	2543.62	2238.79
Tianshui	Secondary TCM hospitals	2018-06	9.22	2293.28	2018.45
Tianshui	Secondary TCM hospitals	2018-07	8.04	2361.3	2078.32
Tianshui	Secondary TCM hospitals	2018-08	8.73	2494.17	2195.26
Tianshui	Secondary TCM hospitals	2018-09	8.49	2284.77	2010.96
Tianshui	Secondary TCM hospitals	2018-10	8.67	3095.53	2724.55
Tianshui	Secondary TCM hospitals	2018-11	8.67	2962.37	2607.35
Tianshui	Secondary TCM hospitals	2018-12	8.5	2960	2605.27
Tianshui	Secondary TCM hospitals	2019-01	7.86	2861.92	2469.55
Tianshui	Secondary TCM hospitals	2019-02	7.6	3009.95	2597.29
Tianshui	Secondary TCM hospitals	2019-03	11.78	2949.08	2544.76
Tianshui	Secondary TCM hospitals	2019-04	8.45	3273.84	2824.99
Tianshui	Secondary TCM hospitals	2019-05	8.15	3232.35	2789.19
Tianshui	Secondary TCM hospitals	2019-06	7.85	3142.51	2711.67
Tianshui	Secondary TCM hospitals	2019-07	8.2	3243.31	2798.65
Tianshui	Secondary TCM hospitals	2019-08	8.64	3297.82	2845.68
Tianshui	Secondary TCM hospitals	2019-09	8.7	3065.49	2645.21
Tianshui	Secondary TCM hospitals	2019-10	7.99	3215.51	2774.66
Tianshui	Secondary TCM hospitals	2019-11	8.29	3152.09	2719.94
Tianshui	Secondary TCM hospitals	2019-12	8.52	2842.72	2452.99
Tianshui	Secondary TCM hospitals	2020-01	7.32	3215.66	2758.25
Tianshui	Secondary TCM hospitals	2020-02	6.92	3741.46	3209.25
Tianshui	Secondary TCM hospitals	2020-03	8.85	2958.2	2537.41
Tianshui	Secondary TCM hospitals	2020-04	8.89	3456.58	2964.89
Tianshui	Secondary TCM hospitals	2020-05	8.62	3204.16	2748.38
Tianshui	Secondary TCM hospitals	2020-06	9.19	3220.18	2762.12
Tianshui	Secondary TCM hospitals	2020-07	8	3354.64	2877.45
Tianshui	Secondary TCM hospitals	2020-08	8.1	3475.56	2981.18
Tianshui	Secondary TCM hospitals	2020-09	7.99	3427.79	2940.2
Tianshui	Secondary TCM hospitals	2020-10	7.88	3232.45	2772.65
Tianshui	Secondary TCM hospitals	2020-11	8.37	3346.49	2870.46
Tianshui	Secondary TCM hospitals	2020-12	8.42	3524.31	3022.99
Tianshui	Secondary TCM hospitals	2021-01	8.18	3479.17	2978.31
Tianshui	Secondary TCM hospitals	2021-02	7.14	3512.06	3006.47
Tianshui	Secondary TCM hospitals	2021-03	8.65	3190.94	2731.57
Tianshui	Secondary TCM hospitals	2021-04	8.58	3035.84	2598.8
Tianshui	Secondary TCM hospitals	2021-05	7.87	3078.74	2635.53
Tianshui	Secondary TCM hospitals	2021-06	8.2	3103.02	2656.31
Tianshui	Secondary TCM hospitals	2021-07	8.18	3032.52	2595.96
Tianshui	Secondary TCM hospitals	2021-08	8.67	3173.25	2716.43
Tianshui	Secondary TCM hospitals	2021-09	9.51	2754.83	2358.24
Tianshui	Secondary TCM hospitals	2021-10	8.44	2690.16	2302.88
Tianshui	Secondary TCM hospitals	2021-11	7.57	3095.32	2649.72
Tianshui	Secondary TCM hospitals	2021-12	8.6	3120.89	2671.61
Tianshui	Secondary TCM hospitals	2022-01	7.59	3133.85	2669.36
Tianshui	Secondary TCM hospitals	2022-02	7.4	3206.59	2731.32
Tianshui	Secondary TCM hospitals	2022-03	8.39	3246.64	2765.43
Tianshui	Secondary TCM hospitals	2022-04	8.24	3496.05	2977.87
Tianshui	Secondary TCM hospitals	2022-05	8.62	3239.04	2758.96
Tianshui	Secondary TCM hospitals	2022-06	10.22	3016.81	2569.67
Qingyang	Tertiary TCM hospitals	2017-01	9.17	5399.59	5132.69
Qingyang	Tertiary TCM hospitals	2017-02	11.76	6107.29	5805.41
Qingyang	Tertiary TCM hospitals	2017-03	13.81	7070.6	6721.1
Qingyang	Tertiary TCM hospitals	2017-04	13.56	6864.29	6524.99
Qingyang	Tertiary TCM hospitals	2017-05	14.08	6870.75	6531.13
Qingyang	Tertiary TCM hospitals	2017-06	13.73	6525.79	6203.23
Qingyang	Tertiary TCM hospitals	2017-07	14.07	6631.52	6303.73
Qingyang	Tertiary TCM hospitals	2017-08	14	7055.44	6706.69
Qingyang	Tertiary TCM hospitals	2017-09	13.88	7037.55	6689.69
Qingyang	Tertiary TCM hospitals	2017-10	13.68	7075.68	6725.94
Qingyang	Tertiary TCM hospitals	2017-11	13.78	7040.06	6692.08
Qingyang	Tertiary TCM hospitals	2017-12	12.96	6900.91	6559.8
Qingyang	Tertiary TCM hospitals	2018-01	11.77	6360.64	5598.37
Qingyang	Tertiary TCM hospitals	2018-02	12.95	7405.22	6517.76
Qingyang	Tertiary TCM hospitals	2018-03	11.51	6982.71	6145.88
Qingyang	Tertiary TCM hospitals	2018-04	13.4	8123.36	7149.84
Qingyang	Tertiary TCM hospitals	2018-05	13.52	8054.22	7088.98
Qingyang	Tertiary TCM hospitals	2018-06	15	7914.56	6966.06
Qingyang	Tertiary TCM hospitals	2018-07	12.51	7297.5	6422.95
Qingyang	Tertiary TCM hospitals	2018-08	12.88	8012.5	7052.26
Qingyang	Tertiary TCM hospitals	2018-09	13.31	8147.23	7170.85
Qingyang	Tertiary TCM hospitals	2018-10	13.35	8445.24	7433.14
Qingyang	Tertiary TCM hospitals	2018-11	13.69	8645.23	7609.16
Qingyang	Tertiary TCM hospitals	2018-12	13.36	8148.52	7171.98
Qingyang	Tertiary TCM hospitals	2019-01	13.38	8578.22	7402.14
Qingyang	Tertiary TCM hospitals	2019-02	12.39	8537.42	7366.93
Qingyang	Tertiary TCM hospitals	2019-03	13.48	8927.64	7703.66
Qingyang	Tertiary TCM hospitals	2019-04	——	——	——
Qingyang	Tertiary TCM hospitals	2019-05	——	——	——
Qingyang	Tertiary TCM hospitals	2019-06	——	——	——
Qingyang	Tertiary TCM hospitals	2019-07	——	——	——
Qingyang	Tertiary TCM hospitals	2019-08	13.27	9197.04	7936.12
Qingyang	Tertiary TCM hospitals	2019-09	13.73	9050.07	7809.3
Qingyang	Tertiary TCM hospitals	2019-10	13.13	8767.19	7565.21
Qingyang	Tertiary TCM hospitals	2019-11	13.14	8974.24	7743.87
Qingyang	Tertiary TCM hospitals	2019-12	13.02	9452.59	8156.64
Qingyang	Tertiary TCM hospitals	2020-01	13.03	9217.23	7906.11
Qingyang	Tertiary TCM hospitals	2020-02	12.05	8560.61	7342.89
Qingyang	Tertiary TCM hospitals	2020-03	11.75	9248.89	7933.27
Qingyang	Tertiary TCM hospitals	2020-04	12.19	8988.59	7709.99
Qingyang	Tertiary TCM hospitals	2020-05	13.42	9542.27	8184.92
Qingyang	Tertiary TCM hospitals	2020-06	13.64	9876.97	8472
Qingyang	Tertiary TCM hospitals	2020-07	13.32	9566.07	8205.33
Qingyang	Tertiary TCM hospitals	2020-08	13.14	9419.77	8079.84
Qingyang	Tertiary TCM hospitals	2020-09	12.51	8918.39	7649.78
Qingyang	Tertiary TCM hospitals	2020-10	12.3	8519.36	7307.51
Qingyang	Tertiary TCM hospitals	2020-11	14.05	9671.2	8295.5
Qingyang	Tertiary TCM hospitals	2020-12	13.89	9371.91	8038.78
Qingyang	Tertiary TCM hospitals	2021-01	12.49	9207.73	7882.19
Qingyang	Tertiary TCM hospitals	2021-02	11.95	9138.23	7822.7
Qingyang	Tertiary TCM hospitals	2021-03	11.83	8222.88	7039.12
Qingyang	Tertiary TCM hospitals	2021-04	13.39	8398.36	7189.35
Qingyang	Tertiary TCM hospitals	2021-05	11.7	7519.71	6437.18
Qingyang	Tertiary TCM hospitals	2021-06	12.71	7943.65	6800.09
Qingyang	Tertiary TCM hospitals	2021-07	11.79	7831.95	6704.47
Qingyang	Tertiary TCM hospitals	2021-08	12.45	8166.62	6990.97
Qingyang	Tertiary TCM hospitals	2021-09	12.9	8493.75	7271
Qingyang	Tertiary TCM hospitals	2021-10	12.46	8274.09	7082.96
Qingyang	Tertiary TCM hospitals	2021-11	12.09	8657.23	7410.94
Qingyang	Tertiary TCM hospitals	2021-12	12.46	8171.22	6994.9
Qingyang	Tertiary TCM hospitals	2022-01	10.81	7349.78	6260.41
Qingyang	Tertiary TCM hospitals	2022-02	9.84	7082.63	6032.86
Qingyang	Tertiary TCM hospitals	2022-03	11.34	7705.17	6563.13
Qingyang	Tertiary TCM hospitals	2022-04	11.51	7757.84	6607.99
Qingyang	Tertiary TCM hospitals	2022-05	11.46	7733.81	6587.52
Qingyang	Tertiary TCM hospitals	2022-06	10.69	7709.37	6566.7
Tianshui	Tertiary TCM hospitals	2017-01	9.35	6038.23	5739.76
Tianshui	Tertiary TCM hospitals	2017-02	10.33	6539.38	6216.14
Tianshui	Tertiary TCM hospitals	2017-03	12.07	7004.22	6658
Tianshui	Tertiary TCM hospitals	2017-04	12.01	6792.53	6456.78
Tianshui	Tertiary TCM hospitals	2017-05	11.73	6765.2	6430.8
Tianshui	Tertiary TCM hospitals	2017-06	12.75	7327.68	6965.48
Tianshui	Tertiary TCM hospitals	2017-07	12.19	7203.43	6847.36
Tianshui	Tertiary TCM hospitals	2017-08	11.5	6746.85	6413.36
Tianshui	Tertiary TCM hospitals	2017-09	11.85	6798.66	6462.6
Tianshui	Tertiary TCM hospitals	2017-10	11.36	6817.79	6480.79
Tianshui	Tertiary TCM hospitals	2017-11	11.29	6935.81	6592.98
Tianshui	Tertiary TCM hospitals	2017-12	11.79	7240.98	6883.06
Tianshui	Tertiary TCM hospitals	2018-01	12.51	7667.43	6748.55
Tianshui	Tertiary TCM hospitals	2018-02	11.68	7329.37	6451
Tianshui	Tertiary TCM hospitals	2018-03	11.92	7499.63	6600.86
Tianshui	Tertiary TCM hospitals	2018-04	12.14	7135.44	6280.32
Tianshui	Tertiary TCM hospitals	2018-05	11.92	7006.54	6166.86
Tianshui	Tertiary TCM hospitals	2018-06	11.77	7029.77	6187.31
Tianshui	Tertiary TCM hospitals	2018-07	11.77	7225.73	6359.78
Tianshui	Tertiary TCM hospitals	2018-08	10.62	7034.62	6191.57
Tianshui	Tertiary TCM hospitals	2018-09	10.4	7050.98	6205.98
Tianshui	Tertiary TCM hospitals	2018-10	10.24	6847.05	6026.49
Tianshui	Tertiary TCM hospitals	2018-11	10.52	6961.43	6127.16
Tianshui	Tertiary TCM hospitals	2018-12	10.52	6934.66	6103.59
Tianshui	Tertiary TCM hospitals	2019-01	10.27	6788.4	5857.71
Tianshui	Tertiary TCM hospitals	2019-02	8.83	6222.2	5369.13
Tianshui	Tertiary TCM hospitals	2019-03	10.25	6807.14	5873.88
Tianshui	Tertiary TCM hospitals	2019-04	10.3	6831.67	5895.05
Tianshui	Tertiary TCM hospitals	2019-05	10.38	7126.37	6149.34
Tianshui	Tertiary TCM hospitals	2019-06	10.38	6962.02	6007.53
Tianshui	Tertiary TCM hospitals	2019-07	10.49	7093.96	6121.37
Tianshui	Tertiary TCM hospitals	2019-08	10.33	7387.81	6374.94
Tianshui	Tertiary TCM hospitals	2019-09	10.17	7119.12	6143.09
Tianshui	Tertiary TCM hospitals	2019-10	9.78	6750.72	5825.19
Tianshui	Tertiary TCM hospitals	2019-11	10.25	6932	5981.62
Tianshui	Tertiary TCM hospitals	2019-12	10.06	6610.6	5704.28
Tianshui	Tertiary TCM hospitals	2020-01	9.25	6354.99	5451.01
Tianshui	Tertiary TCM hospitals	2020-02	7.45	5735.87	4919.96
Tianshui	Tertiary TCM hospitals	2020-03	9.85	7006	6009.42
Tianshui	Tertiary TCM hospitals	2020-04	10.42	7117.37	6104.95
Tianshui	Tertiary TCM hospitals	2020-05	9.89	6888.19	5908.37
Tianshui	Tertiary TCM hospitals	2020-06	10.57	7062.87	6058.2
Tianshui	Tertiary TCM hospitals	2020-07	10.7	7168.47	6148.77
Tianshui	Tertiary TCM hospitals	2020-08	10.42	6986.42	5992.63
Tianshui	Tertiary TCM hospitals	2020-09	10.27	6876.52	5898.36
Tianshui	Tertiary TCM hospitals	2020-10	9.96	6558.04	5625.18
Tianshui	Tertiary TCM hospitals	2020-11	10.06	6511.71	5585.44
Tianshui	Tertiary TCM hospitals	2020-12	9.95	6514.65	5587.96
Tianshui	Tertiary TCM hospitals	2021-01	9.61	6224.29	5328.25
Tianshui	Tertiary TCM hospitals	2021-02	8.7	6451.86	5523.06
Tianshui	Tertiary TCM hospitals	2021-03	10.1	6436.18	5509.63
Tianshui	Tertiary TCM hospitals	2021-04	9.82	6208.57	5314.79
Tianshui	Tertiary TCM hospitals	2021-05	9.88	6231.23	5334.19
Tianshui	Tertiary TCM hospitals	2021-06	10	6165.39	5277.83
Tianshui	Tertiary TCM hospitals	2021-07	10.13	6146.87	5261.97
Tianshui	Tertiary TCM hospitals	2021-08	10.1	6298.04	5391.38
Tianshui	Tertiary TCM hospitals	2021-09	10	6495.62	5560.51
Tianshui	Tertiary TCM hospitals	2021-10	9.47	6301.5	5394.34
Tianshui	Tertiary TCM hospitals	2021-11	7.54	5725.01	4900.85
Tianshui	Tertiary TCM hospitals	2021-12	9.94	6325.96	5415.28
Tianshui	Tertiary TCM hospitals	2022-01	9.38	6362.06	5419.09
Tianshui	Tertiary TCM hospitals	2022-02	8.74	6240.3	5315.38
Tianshui	Tertiary TCM hospitals	2022-03	9.76	6518.01	5551.92
Tianshui	Tertiary TCM hospitals	2022-04	8.75	6097.02	5193.34
Tianshui	Tertiary TCM hospitals	2022-05	9.42	6348.33	5407.39
Tianshui	Tertiary TCM hospitals	2022-06	9.17	5992.77	5104.53
